# Supplementary material for: Image-Based Finite Element Modeling Approach for Characterizing In Vivo Mechanical Properties of Human Arteries
Source: J Funct Biomater. 2022 Sep 11;13(3):147. doi: 10.3390/jfb13030147 (PMC9505727; doi:10.3390/jfb13030147)
Supplement: Supplementary file 1 [file jfb-13-00147-s001.zip]

Archive with 1 entries (1 files):
- jfb-1906801-supplementary.pdf
